# Supplementary material for: Normal Values and Patterns of Normality and Physiological Variability of Mitral and Tricuspid Inflow Pulsed Doppler in Healthy Children
Source: Healthcare (Basel). 2022 Feb 11;10(2):355. doi: 10.3390/healthcare10020355 (PMC8871925; doi:10.3390/healthcare10020355)
Supplement: Supplementary file 1 [file healthcare-10-00355-s001.zip]

Archive with 1 entries (1 files):
- healthcare-1550857-supplementary.pdf
